# Supplementary material for: The heterotopic heart transplantation in mice as a small animal model to study mechanical unloading – Establishment of the procedure, perioperative management and postoperative scoring
Source: PLoS One. 2019 Apr 12;14(4):e0214513. doi: 10.1371/journal.pone.0214513 (PMC6461225; doi:10.1371/journal.pone.0214513)
Supplement: S1 Table — Operation time, warm ischemia time, and cold ischemia time for each operation in chronological order are displayed. (XLSX) [file pone.0214513.s001.xlsx]

## Sheet: S1 Fig 9
Operation times
No of operation	Total operation time (min)	Warm ischemia time (min)	Cold ischemia time (min)
1	230	120	45
2	245	110	40
3	250	110	40
4	220	110	45
5	230	110	40
6	240	110	40
7	210	120	45
8	210	110	40
9	215	110	30
10	220	110	30
11	205	110	40
12	210	115	30
13	215	110	35
14	200	120	40
15	205	110	35
16	210	110	30
17	200	110	30
18	205	120	40
19	200	110	30
20	180	100	15
21	200	105	15
22	170	100	15
23	170	100	15
24	170	100	15
25	175	100	15
26	170	100	15
27	185	110	20
28	165	105	15
29	160	100	15
30	160	100	15
31	160	100	15
32	165	100	20
33	140	90	15
34	155	95	15
35	160	100	20
36	130	95	15
37	130	95	15
38	130	95	15
39	140	90	15
40	130	80	15
41	120	80	15
42	130	90	15
43	90	75	10
44	100	80	10
45	110	80	10
46	90	80	8
47	115	75	15
48	105	70	10
49	105	75	10
50	110	75	10
51	110	65	10
52	80	65	8
53	85	50	8
54	65	60	8
55	60	55	5
56	70	50	10
57	65	45	10
58	60	45	10
59	60	45	10
60	70	40	10
61	75	45	10
62	65	40	10
63	65	40	10
64	65	40	10
65	65	40	10
66	60	25	8
67	60	20	5
68	60	40	10
69	60	40	10
70	60	40	10
71	60	40	10
72	60	40	10
73	55	25	8
74	60	40	10
75	50	30	5
76	50	30	8
77	50	30	8
78	75	45	10
79	60	40	10
80	60	40	10
81	50	35	8
82	55	40	10
83	60	40	10
84	65	45	10
85	65	45	10
86	70	35	10
87	65	45	10
88	60	40	8
89	55	40	10
90	40	25	5
91	55	30	5
92	70	45	10
93	45	20	5
94	60	35	5
95	65	40	10
96	45	20	8
97	55	35	8
98	45	25	5
99	55	30	5
100	65	35	10
101	60	30	5
102	55	20	5
103	70	30	5
104	55	25	8
105	65	30	8
106	55	25	8
107	55	20	8
108	45	20	8
109	55	25	10
110	60	30	12
111	60	30	15
112	56	25	10
113	56	25	10
114	55	25	10
115	50	25	8
116	50	25	8
117	50	25	8
118	50	25	8
119	50	25	8
120	50	25	8
121	60	25	10
122	50	25	8
123	55	25	10
124	50	25	8
125	50	25	8
126	50	25	8
127	50	25	8
128	50	25	8
129	50	25	8
130	50	25	8
131	55	25	8
132	50	25	8
133	50	25	8
134	60	25	10
135	50	25	8
136	50	25	8
137	50	25	8
138	60	25	12
139	50	30	8
140	50	25	8
141	55	30	10
142	50	25	8
143	50	20	8
144	55	20	8
145	50	25	8
146	50	30	8
147	50	30	8
148	54	25	8
149	65	25	15
150	50	25	8
151	50	25	8
152	55	25	10
153	55	25	10
154	50	25	8
155	50	25	8
156	55	25	8
157	50	25	8
158	50	25	8
159	55	25	8
160	50	25	8
161	65	25	15
162	50	25	8
163	50	25	8
164	50	25	8
165	60	25	12
166	50	25	8
167	50	25	8
168	50	25	8
169	55	25	10
170	50	25	8
171	50	25	8
172	50	25	8
173	50	25	8
174	50	25	8
175	50	25	8
176	55	25	10
177	50	25	8
178	50	25	8
179	50	25	8
180	50	25	8
181	60	25	12
182	50	25	8
183	50	30	8
184	50	25	8
185	50	30	8
186	55	25	10
187	50	20	8
188	50	20	8
189	50	25	8
190	55	30	8
191	50	30	8
192	50	25	8
193	50	25	8
194	50	25	8
195	50	25	8
196	50	25	8
197	50	25	8
198	50	25	8
199	55	25	10
200	50	25	8
201	50	25	8
202	50	25	8
203	50	25	8
204	50	25	7
205	50	25	8
206	50	25	8
207	50	25	8
208	55	25	10
209	50	25	8
210	50	25	8
211	50	25	7
212	50	25	8
213	50	25	8
214	50	25	8
215	50	25	8
216	50	25	8
217	50	25	8
218	55	25	8
219	50	25	8
220	50	25	8
221	50	25	8
222	50	25	8
223	50	25	8
224	50	25	8
225	50	25	8
226	50	25	8
227	50	30	7
228	50	25	8
229	60	30	12
230	55	25	10
231	55	20	10
232	55	20	10
233	55	25	10
234	50	30	8
235	50	30	8
236	50	25	8
237	55	25	10
238	50	25	8
239	50	25	8
240	50	25	8
241	55	25	7
242	55	25	8
243	50	25	8
244	50	25	8
245	50	25	8
246	50	25	8
247	50	25	7
248	55	25	8
249	50	25	8
250	55	25	10
251	50	25	8
252	50	25	8
253	55	25	8
254	50	25	10
255	50	25	8
256	50	25	8
257	55	25	8
258	55	25	8
259	50	25	8
260	50	25	8
261	50	25	8
262	50	25	8
263	50	25	8
264	55	25	10
265	50	25	8
266	55	25	10
267	50	30	8
268	50	25	8
269	50	30	8
270	50	25	8
271	50	20	8
272	50	20	7
273	50	25	8
274	50	30	8
275	50	30	8
276	55	25	10
277	50	30	8
278	50	25	8
279	50	25	8
280	50	25	7
281	50	25	8
282	55	30	10
283	50	25	8
284	50	25	8
285	50	25	8
286	50	25	8
