# Supplementary material for: The heterotopic heart transplantation in mice as a small animal model to study mechanical unloading – Establishment of the procedure, perioperative management and postoperative scoring
Source: PLoS One. 2019 Apr 12;14(4):e0214513. doi: 10.1371/journal.pone.0214513 (PMC6461225; doi:10.1371/journal.pone.0214513)
Supplement: S2 Table — Success was defined by a well-beating donor-heart after transplantation and survival of the recipient ≥48 hours. (XLSX) [file pone.0214513.s002.xlsx]

## Sheet: Tabelle3
# of operation	Success (0=no, 1=yes)
1	0
2	0
3	0
4	0
5	0
6	0
7	0
8	0
9	0
10	0
11	0
12	0
13	0
14	0
15	0
16	0
17	0
18	0
19	0
20	1
21	1
22	0
23	0
24	0
25	1
26	0
27	1
28	1
29	1
30	1
31	1
32	0
33	0
34	1
35	1
36	0
37	0
38	1
39	1
40	0
41	0
42	1
43	0
44	0
45	1
46	1
47	0
48	0
49	0
50	0
51	0
52	1
53	1
54	1
55	1
56	1
57	1
58	1
59	1
60	1
61	1
62	0
63	1
64	0
65	0
66	0
67	1
68	1
69	0
70	1
71	0
72	1
73	0
74	0
75	0
76	1
77	1
78	0
79	1
80	0
81	0
82	1
83	0
84	0
85	1
86	1
87	1
88	1
89	0
90	1
91	0
92	1
93	0
94	0
95	1
96	1
97	1
98	0
99	1
100	0
101	1
102	1
103	1
104	1
105	1
106	1
107	1
108	1
109	0
110	0
111	0
112	1
113	1
114	0
115	1
116	1
117	1
118	0
119	0
120	1
121	1
122	0
123	1
124	0
125	0
126	1
127	1
128	1
129	1
130	0
131	1
132	1
133	0
134	0
135	1
136	0
137	1
138	1
139	1
140	1
141	1
142	1
143	1
144	1
145	1
146	1
147	0
148	0
149	1
150	0
151	0
152	1
153	1
154	0
155	0
156	1
157	0
158	0
159	1
160	1
161	1
162	0
163	0
164	1
165	1
166	1
167	1
168	0
169	1
170	0
171	0
172	1
173	1
174	0
175	1
176	1
177	0
178	1
179	1
180	1
181	1
182	0
183	1
184	1
185	0
186	1
187	1
188	0
189	1
190	1
191	0
192	0
193	1
194	1
195	0
196	1
197	0
198	1
199	1
200	0
201	1
202	1
203	0
204	1
205	0
206	1
207	1
208	1
209	0
210	1
211	0
212	1
213	0
214	0
215	1
216	0
217	1
218	0
219	1
220	1
221	0
222	1
223	1
224	1
225	0
226	0
227	1
228	0
229	1
230	0
231	0
232	1
233	0
234	1
235	1
236	1
237	1
238	1
239	0
240	1
241	0
242	0
243	1
244	1
245	1
246	1
247	1
248	1
249	1
250	1
251	1
252	1
253	1
254	0
255	1
256	1
257	0
258	1
259	1
260	1
261	1
262	1
263	0
264	1
265	0
266	1
267	0
268	1
269	1
270	0
271	1
272	0
273	1
274	1
275	0
276	1
277	1
278	1
279	1
280	0
281	1
282	0
283	1
284	0
285	1
286	1
