# Supplementary material for: The heterotopic heart transplantation in mice as a small animal model to study mechanical unloading – Establishment of the procedure, perioperative management and postoperative scoring
Source: PLoS One. 2019 Apr 12;14(4):e0214513. doi: 10.1371/journal.pone.0214513 (PMC6461225; doi:10.1371/journal.pone.0214513)
Supplement: S3 Table — A mean value for 10 consecutive operations was calculated. (XLSX) [file pone.0214513.s003.xlsx]

## Sheet: S5 Fig 11
Relation between postoperative total scoring points and survival
Scoring points survival yes	Scoring points survival no
5	10
10	10
10	10
10	25
0	10
10	15
0	10
0	10
0	15
5	5
0	0
5	0
0	0
0	0
0	10
0	5
0	5
0	0
0	5
10	0
10	0
10	10
0	0
0	0
0	5
0	0
0	10
5	15
10	5
0	5
0	10
0	0
10	0
0	0
0
0
0
0
0
0
0
0
0
10
10
0
0
0
0
0
0
10
0
0
10
10
0
10
0
0
0
0
0
0
0
0
0
10
0
0
0
0
10
0
0
0
0
10
0
10
0
10
0
0
10
0
10
0
0
10
0
0
0
10
0
0
10
0
0
0
0
0
0
10
0
0
0
0
0
0
0
0
0
10
0
0
0
0
0
0
10
0
0
0
0
0
0
0
10
0
0
0
0
0
0
0
0
10
0
0
0
0
0
0
0
0
0
0
0
0
0
0
10
0
0
10
0
0
0
0
0
0
0
0
0
