# Supplementary material for: The heterotopic heart transplantation in mice as a small animal model to study mechanical unloading – Establishment of the procedure, perioperative management and postoperative scoring
Source: PLoS One. 2019 Apr 12;14(4):e0214513. doi: 10.1371/journal.pone.0214513 (PMC6461225; doi:10.1371/journal.pone.0214513)
Supplement: S4 Table — Postoperative scoring routine started 24 hours after the operation. Therefore only animals that survived > 24 hours were included in the scoring routine. (XLSX) [file pone.0214513.s004.xlsx]

## Sheet: S4 Fig 12
Score bodyweight		Score general health condition		Score spontaneous behaviour
Scoring survival yes	Scoring survival no	Scoring survival yes	Scoring survival no	Scoring survival yes	Scoring survival no
0	0	5	5	0	5
10	0	0	5	0	5
10	0	0	5	0	5
10	10	0	10	0	5
0	0	0	5	0	5
10	0	0	10	0	5
0	10	0	0	0	0
0	0	0	5	0	0
0	0	0	10	0	5
0	0	5	0	0	5
0	0	0	0	0	0
0	0	5	0	0	0
0	0	0	0	0	0
0	0	0	0	0	0
0	0	0	5	0	5
0	0	0	5	0	0
0	0	0	5	0	0
0	0	0	0	0	0
0	0	0	5	0	0
10	0	0	0	0	0
10	0	0	0	0	0
10	0	0	5	0	5
0	0	0	0	0	0
0	0	0	0	0	0
0	0	0	5	0	0
0	0	0	0	0	0
0	10	0	0	0	0
0	10	5	5	0	0
10	0	0	5	0	0
0	0	0	5	0	0
0	0	0	5	0	5
0	0	0	0	0	0
10	0	0	0	0	0
0	0	0	0	0	0
0		0		0
0		0		0
0		0		0
0		0		0
0		0		0
0		0		0
0		0		0
0		0		0
0		0		0
10		0		0
10		0		0
0		0		0
0		0		0
0		0		0
0		0		0
0		0		0
0		0		0
10		0		0
0		0		0
0		0		0
10		0		0
10		0		0
0		0		0
10		0		0
0		0		0
0		0		0
0		0		0
0		0		0
0		0		0
0		0		0
0		0		0
0		0		0
0		0		0
10		0		0
0		0		0
0		0		0
0		0		0
0		0		0
10		0		0
0		0		0
0		0		0
0		0		0
0		0		0
10		0		0
0		0		0
10		0		0
0		0		0
10		0		0
0		0		0
0		0		0
10		0		0
0		0		0
10		0		0
0		0		0
0		0		0
10		0		0
0		0		0
0		0		0
0		0		0
10		0		0
0		0		0
0		0		0
10		0		0
0		0		0
0		0		0
0		0		0
0		0		0
0		0		0
0		0		0
10		0		0
0		0		0
0		0		0
0		0		0
0		0		0
0		0		0
0		0		0
0		0		0
0		0		0
0		0		0
10		0		0
0		0		0
0		0		0
0		0		0
0		0		0
0		0		0
0		0		0
10		0		0
0		0		0
0		0		0
0		0		0
0		0		0
0		0		0
0		0		0
0		0		0
10		0		0
0		0		0
0		0		0
0		0		0
0		0		0
0		0		0
0		0		0
0		0		0
0		0		0
10		0		0
0		0		0
0		0		0
0		0		0
0		0		0
0		0		0
0		0		0
0		0		0
0		0		0
0		0		0
0		0		0
0		0		0
0		0		0
0		0		0
0		0		0
10		0		0
0		0		0
0		0		0
10		0		0
0		0		0
0		0		0
0		0		0
0		0		0
0		0		0
0		0		0
0		0		0
0		0		0
0		0		0
